# Supplementary material for: Nanoparticle Skin Penetration: Depths and Routes Modeled In‐Silico
Source: Small. 2025 Mar 27;21(20):2412541. doi: 10.1002/smll.202412541 (PMC12087856; doi:10.1002/smll.202412541)
Supplement: Supplementary file 2 — Supplemental Table 1 [file SMLL-21-2412541-s002.xlsx]

## Sheet: XLSTAT_20240325_151300_1_HID
-0.474571	0.187926
1.03289	-0.409015
-0.448959	-0.0250827
1.41595	0.079107
0.0398559	0.343923
-0.175366	-1.51326
0.0587117	0.199529
-0.293559	-0.997644
-0.0833837	0.316896
0.366888	-1.39434
-0.266194	-0.033094
1.17126	0.145614
0.0911429	-0.0287291
-1.54943	0.488394
0.375943	0.440539
-0.375943	-0.440539
0.0538625	-0.00278071
-1.40042	0.0722985

## Sheet: XLSTAT_20240325_151233_1_HID
-0.474571	0.187926
1.03289	-0.409015
-0.448959	-0.0250827
1.41595	0.079107
0.0398559	0.343923
-0.175366	-1.51326
0.0587117	0.199529
-0.293559	-0.997644
-0.0833837	0.316896
0.366888	-1.39434
-0.266194	-0.033094
1.17126	0.145614
0.0911429	-0.0287291
-1.54943	0.488394
0.375943	0.440539
-0.375943	-0.440539
0.0538625	-0.00278071
-1.40042	0.0722985

## Sheet: XLSTAT_20240325_151202_1_HID
-0.474571	0.187926
1.03289	-0.409015
-0.448959	-0.0250827
1.41595	0.079107
0.0398559	0.343923
-0.175366	-1.51326
0.0587117	0.199529
-0.293559	-0.997644
-0.0833837	0.316896
0.366888	-1.39434
-0.266194	-0.033094
1.17126	0.145614
0.0911429	-0.0287291
-1.54943	0.488394
0.375943	0.440539
-0.375943	-0.440539
0.0538625	-0.00278071
-1.40042	0.0722985

## Sheet: XLSTAT_20240325_151138_1_HID
-0.474571	0.187926
1.03289	-0.409015
-0.448959	-0.0250827
1.41595	0.079107
0.0398559	0.343923
-0.175366	-1.51326
0.0587117	0.199529
-0.293559	-0.997644
-0.0833837	0.316896
0.366888	-1.39434
-0.266194	-0.033094
1.17126	0.145614
0.0911429	-0.0287291
-1.54943	0.488394
0.375943	0.440539
-0.375943	-0.440539
0.0538625	-0.00278071
-1.40042	0.0722985

## Sheet: XLSTAT_20240325_151116_1_HID
-0.474571	0.187926
1.03289	-0.409015
-0.448959	-0.0250827
1.41595	0.079107
0.0398559	0.343923
-0.175366	-1.51326
0.0587117	0.199529
-0.293559	-0.997644
-0.0833837	0.316896
0.366888	-1.39434
-0.266194	-0.033094
1.17126	0.145614
0.0911429	-0.0287291
-1.54943	0.488394
0.375943	0.440539
-0.375943	-0.440539
0.0538625	-0.00278071
-1.40042	0.0722985

## Sheet: XLSTAT_20240325_151049_1_HID
-0.474571	0.187926
1.03289	-0.409015
-0.448959	-0.0250827
1.41595	0.079107
0.0398559	0.343923
-0.175366	-1.51326
0.0587117	0.199529
-0.293559	-0.997644
-0.0833837	0.316896
0.366888	-1.39434
-0.266194	-0.033094
1.17126	0.145614
0.0911429	-0.0287291
-1.54943	0.488394
0.375943	0.440539
-0.375943	-0.440539
0.0538625	-0.00278071
-1.40042	0.0722985

## Sheet: XLSTAT_20240325_151028_1_HID
-0.474571	0.187926
1.03289	-0.409015
-0.448959	-0.0250827
1.41595	0.079107
0.0398559	0.343923
-0.175366	-1.51326
0.0587117	0.199529
-0.293559	-0.997644
-0.0833837	0.316896
0.366888	-1.39434
-0.266194	-0.033094
1.17126	0.145614
0.0911429	-0.0287291
-1.54943	0.488394
0.375943	0.440539
-0.375943	-0.440539
0.0538625	-0.00278071
-1.40042	0.0722985

## Sheet: XLSTAT_20240325_150942_1_HID
-0.474571	0.187926
1.03289	-0.409015
-0.448959	-0.0250827
1.41595	0.079107
0.0398559	0.343923
-0.175366	-1.51326
0.0587117	0.199529
-0.293559	-0.997644
-0.0833837	0.316896
0.366888	-1.39434
-0.266194	-0.033094
1.17126	0.145614
0.0911429	-0.0287291
-1.54943	0.488394
0.375943	0.440539
-0.375943	-0.440539
0.0538625	-0.00278071
-1.40042	0.0722985

## Sheet: XLSTAT_20240325_150910_1_HID
-0.474571	0.187926
1.03289	-0.409015
-0.448959	-0.0250827
1.41595	0.079107
0.0398559	0.343923
-0.175366	-1.51326
0.0587117	0.199529
-0.293559	-0.997644
-0.0833837	0.316896
0.366888	-1.39434
-0.266194	-0.033094
1.17126	0.145614
0.0911429	-0.0287291
-1.54943	0.488394
0.375943	0.440539
-0.375943	-0.440539
0.0538625	-0.00278071
-1.40042	0.0722985

## Sheet: XLSTAT_20240325_150721_1_HID
-0.474571	0.187926
1.03289	-0.409015
-0.448959	-0.0250827
1.41595	0.079107
0.0398559	0.343923
-0.175366	-1.51326
0.0587117	0.199529
-0.293559	-0.997644
-0.0833837	0.316896
0.366888	-1.39434
-0.266194	-0.033094
1.17126	0.145614
0.0911429	-0.0287291
-1.54943	0.488394
0.375943	0.440539
-0.375943	-0.440539
0.0538625	-0.00278071
-1.40042	0.0722985

[truncated: 1 more sheets: Original ]
