# Supplementary material for: Nanoparticle Skin Penetration: Depths and Routes Modeled In‐Silico
Source: Small. 2025 Mar 27;21(20):2412541. doi: 10.1002/smll.202412541 (PMC12087856; doi:10.1002/smll.202412541)
Supplement: Supplementary file 3 — Supplemental Table 2 [file SMLL-21-2412541-s003.xlsx]

## Sheet: Skin_data
Nanoparticle Skin Penetration: Depths and Routes Modeled In-Silico
Natsumi Maedaa, Haixin Jiaob, Ilona Edyta Kłosowska-Chomiczewskac, Wojciech Artichowiczd, Ulrich Preisse, Patrycja Szumałac, Adam Macierzankac, and Christian Jungnickelc*
a Institute of Biogeochemistry and Pollutant Dynamics, Swiss Federal Institute of Technology, ETH Zürich, Universitätstrasse 16, 8092 Zürich, Switzerland
b Biofuels Institute, School of the Environment and Safety Engineering, Jiangsu University, Zhenjiang 212013, Peoples Republic of China
c Department of Biotechnology and Microbiology, Faculty of Chemistry, Gdańsk University of Technology, Narutowicza 11/12, 80-233 Gdańsk, Poland
d Department of Hydraulic Engineering, Faculty of Civil and Environmental Engineering, Gdańsk University of Technology, Narutowicza 11/12, 80-233, Gdańsk, Poland
e Omya GmbH, Siegburger Str. 229c, 50679 Köln, Germany
*Corresponding author: christian.jungnickel@pg.edu.pl, tel: +48 58 347 2469
Specimen	Gender	Breed/Subspecies/Strain	Species	Body Region	Weight	Unit of Weight	Age of Speciment	Unit of Age	Numbrers of Specimens	Stratum Corneum Thickness [μm]	Epidermal Thickness [μm]	Dermis Thickness [mm]	Hair Follicle Density [per cm2]	Hair Follicles Diameter [μm]	References
human			homo sapiens	abdomen	19.5-26.5	BMI	18-66	years old	20	11.3	74				Czekalla, Carolin, Karl Heinz Schönborn, Jürgen Lademann, and Martina C. Meinke. 2019. “Noninvasive Determination of Epidermal and Stratum Corneum Thickness in Vivo Using Two-Photon Microscopy and Optical Coherence Tomography: Impact of Body Area, Age, and Gender.” Skin Pharmacology and Physiology 32 (3): 142–50.
human	female		homo sapiens	abdomen	< 25	BMI	34	years old	15		127.2	4.55			Oltulu, Pembe, Bilsev Ince, Naile Kokbudak, Sidika Findik, and Fahriye Kilinc. 2018. “Measurement of Epidermis, Dermis, and Total Skin Thicknesses from Six Different Body Regions with a New Ethical Histometric Technique.” Turkish Journal of Plastic Surgery 26 (2): 56.
human	male		homo sapiens	abdomen	< 25	BMI	37	years old	15		163.3	5.4977			Oltulu, Pembe, Bilsev Ince, Naile Kokbudak, Sidika Findik, and Fahriye Kilinc. 2018. “Measurement of Epidermis, Dermis, and Total Skin Thicknesses from Six Different Body Regions with a New Ethical Histometric Technique.” Turkish Journal of Plastic Surgery 26 (2): 56.
human	female and male		homo sapiens	abdomen						6.3	61.3				Robertson, Karen, and Jonathan L. Rees. 2010. “Variation in Epidermal Morphology in Human Skin at Different Body Sites as Measured by Reflectance Confocal Microscopy.” Acta Dermato-Venereologica 90 (4): 368–73.
human	female		homo sapiens	abdomen			47–63	years old	3	13.2	59.9	1.8315	7		Khiao In, Maneenooch, Kenneth C. Richardson, Anna Loewa, Sarah Hedtrich, Sabine Kaessmeyer, and Johanna Plendl. 2019. “Histological and Functional Comparisons of Four Anatomical Regions of Porcine Skin with Human Abdominal Skin.” Anatomia, Histologia, Embryologia 48 (3): 207–17.
human	female and male		homo sapiens	abdomen			23.9	years old	15				16.9		Jönsson, Emma H., Johanna Bendas, Kerstin Weidner, Johan Wessberg, Håkan Olausson, Helena Backlund Wasling, and Ilona Croy. 2017. “The Relation between Human Hair Follicle Density and Touch Perception.” Scientific Reports 7 (1): 2499.
human	female and male		homo sapiens	abdomen			20-70	years old		19.5					Elpelt, Anja, Daniela Ivanov, Anna Nováčková, Andrej Kováčik, Michaela Sochorová, Siavash Saeidpour, Christian Teutloff, et al. 2020. “Investigation of TEMPO Partitioning in Different Skin Models as Measured by EPR Spectroscopy - Insight into the Stratum Corneum.” Journal of Magnetic Resonance (San Diego, Calif.: 1997) 310 (106637): 106637.
human	male and femmale		homo sapiens	abdomen					16	16.8	46.9		11	97	Bronaugh, R. L., R. F. Stewart, and E. R. Congdon. 1982. “Methods for in Vitro Percutaneous Absorption Studies. II. Animal Models for Human Skin.” Toxicology and Applied Pharmacology 62 (3): 481–88.
human	female and male		homo sapiens	arm			0.5-59	years old	20		87.79				Mogensen, Mette, Hanan A. Morsy, Lars Thrane, and Gregor B. E. Jemec. 2008. “Morphology and Epidermal Thickness of Normal Skin Imaged by Optical Coherence Tomography.” Dermatology (Basel, Switzerland) 217 (1): 14–20.
human	female and male		homo sapiens	arm			0.5-59	years old	20		85.96				Mogensen, Mette, Hanan A. Morsy, Lars Thrane, and Gregor B. E. Jemec. 2008. “Morphology and Epidermal Thickness of Normal Skin Imaged by Optical Coherence Tomography.” Dermatology (Basel, Switzerland) 217 (1): 14–20.
human	male		homo sapiens	arm			29-47	years old	13		143	1.08133			Hendriks, F. M., D. Brokken, C. W. J. Oomens, and F. P. T. Baaijens. 2004. “Influence of Hydration and Experimental Length Scale on the Mechanical Response of Human Skin in Vivo, Using Optical Coherence Tomography.” Skin Research and Technology 10 (4): 231–41.
human			homo sapiens	arm			40	years old	160			1.07763			Crisan, Diana, Monica Lupsor, Andreea Boca, Maria Crisan, and Radu Badea. 2012. “Ultrasonographic Assessment of Skin Structure According to Age.” Indian Journal of Dermatology, Venereology and Leprology 78 (4): 519.
human	male		homo sapiens	arm	24.2	BMI	34	years old	10			1.325			Kornetka, Darius, Martin Trammer, and Jochen Zange. 2012. “Evaluation of a Mobile NMR Sensor for Determining Skin Layers and Locally Estimating the T(2eff) Relaxation Time in the Lower Arm.” Magma (New York, N.Y.) 25 (6): 455–66.
human			homo sapiens	arm	19.5-26.3	BMI	18-66	years old	20	13.5	93				Czekalla, Carolin, Karl Heinz Schönborn, Jürgen Lademann, and Martina C. Meinke. 2019. “Noninvasive Determination of Epidermal and Stratum Corneum Thickness in Vivo Using Two-Photon Microscopy and Optical Coherence Tomography: Impact of Body Area, Age, and Gender.” Skin Pharmacology and Physiology 32 (3): 142–50.
human	male and femmale		homo sapiens	arm	21-24	BMI	27-41	years old	6				18	80	Otberg, Nina, Sora Jung, Heike Richter, Hans Schaefer, Ulrike Blume-Peytavi, and Jürgen Lademann. 2021. “Variations of Hair Follicle Size and Distribution in Different Body Sites.” In Percutaneous Absorption, 97–106. Boca Raton: CRC Press.
human	female and male		homo sapiens	arm			0.5-59	years old	20		88.05				Mogensen, Mette, Hanan A. Morsy, Lars Thrane, and Gregor B. E. Jemec. 2008. “Morphology and Epidermal Thickness of Normal Skin Imaged by Optical Coherence Tomography.” Dermatology (Basel, Switzerland) 217 (1): 14–20.
human	female and male		homo sapiens	arm						10.9	60.3				Robertson, Karen, and Jonathan L. Rees. 2010. “Variation in Epidermal Morphology in Human Skin at Different Body Sites as Measured by Reflectance Confocal Microscopy.” Acta Dermato-Venereologica 90 (4): 368–73.
human	male and femmale		homo sapiens	arm	21-24	BMI	27-41	years old	6				34	90	Otberg, Nina, Sora Jung, Heike Richter, Hans Schaefer, Ulrike Blume-Peytavi, and Jürgen Lademann. 2021. “Variations of Hair Follicle Size and Distribution in Different Body Sites.” In Percutaneous Absorption, 97–106. Boca Raton: CRC Press.
human			homo sapiens	arm	19.5-26.4	BMI	18-66	years old	20	21.1	82				Czekalla, Carolin, Karl Heinz Schönborn, Jürgen Lademann, and Martina C. Meinke. 2019. “Noninvasive Determination of Epidermal and Stratum Corneum Thickness in Vivo Using Two-Photon Microscopy and Optical Coherence Tomography: Impact of Body Area, Age, and Gender.” Skin Pharmacology and Physiology 32 (3): 142–50.
human	male and femmale		homo sapiens	arm			23.9	years old	15				33.1		Jönsson, Emma H., Johanna Bendas, Kerstin Weidner, Johan Wessberg, Håkan Olausson, Helena Backlund Wasling, and Ilona Croy. 2017. “The Relation between Human Hair Follicle Density and Touch Perception.” Scientific Reports 7 (1): 2499.
human	male		homo sapiens	arm	21-24	BMI	25-50	years old	10				32.1667	89.3333	Mangelsdorf, S., N. Otberg, H. I. Maibach, R. Sinkgraven, W. Sterry, and J. Lademann. 2006. “Ethnic Variation in Vellus Hair Follicle Size and Distribution.” Skin Pharmacology and Physiology 19 (3): 159–67.
human	female		homo sapiens	arm			20-60	years old	8	15.2	48.9				Ogien, Jonas, Julie Chauvel-Picard, Vincent Bérot, Linda Tognetti, Carmen Orte Cano, Margot Fontaine, Clément Lenoir, et al. 2022. “Three-Dimensional Microscopic Quantification of in Vivo Healthy Epidermis Based on Line-Field Confocal Optical Coherence Tomography (LC-OCT) Assisted by Artificial Intelligence.” In Photonics in Dermatology and Plastic Surgery 2022, edited by Bernard Choi and Haishan…
human	male and femmale		homo sapiens	arm					4				8.1	153.5	Dhugga, Amrita, Maciej Henneberg, and Jaliya Kumaratilake. 2014. “Variation of Human Hairiness: A Possible Adaptation to Solar Radiation and Melanin.” Anthropological Review 77 (2): 219–32.
human	male and femmale		homo sapiens	back	21-24	BMI	27-41	years old	6				30	110	Otberg, Nina, Sora Jung, Heike Richter, Hans Schaefer, Ulrike Blume-Peytavi, and Jürgen Lademann. 2021. “Variations of Hair Follicle Size and Distribution in Different Body Sites.” In Percutaneous Absorption, 97–106. Boca Raton: CRC Press.
human	female		homo sapiens	back	< 25	BMI	34	years old	15		140.2	3.2648			Oltulu, Pembe, Bilsev Ince, Naile Kokbudak, Sidika Findik, and Fahriye Kilinc. 2018. “Measurement of Epidermis, Dermis, and Total Skin Thicknesses from Six Different Body Regions with a New Ethical Histometric Technique.” Turkish Journal of Plastic Surgery 26 (2): 56.
human	male		homo sapiens	back	< 25	BMI	37	years old	15		116	5.7178			Oltulu, Pembe, Bilsev Ince, Naile Kokbudak, Sidika Findik, and Fahriye Kilinc. 2018. “Measurement of Epidermis, Dermis, and Total Skin Thicknesses from Six Different Body Regions with a New Ethical Histometric Technique.” Turkish Journal of Plastic Surgery 26 (2): 56.
human	female and male		homo sapiens	back						8.4	55.6				Robertson, Karen, and Jonathan L. Rees. 2010. “Variation in Epidermal Morphology in Human Skin at Different Body Sites as Measured by Reflectance Confocal Microscopy.” Acta Dermato-Venereologica 90 (4): 368–73.
human	female and male		homo sapiens	back			23.9	years old	15				24.7		Jönsson, Emma H., Johanna Bendas, Kerstin Weidner, Johan Wessberg, Håkan Olausson, Helena Backlund Wasling, and Ilona Croy. 2017. “The Relation between Human Hair Follicle Density and Touch Perception.” Scientific Reports 7 (1): 2499.
human	male		homo sapiens	back	21-24	BMI	25-50	years old	10				33.6667	107.667	Mangelsdorf, S., N. Otberg, H. I. Maibach, R. Sinkgraven, W. Sterry, and J. Lademann. 2006. “Ethnic Variation in Vellus Hair Follicle Size and Distribution.” Skin Pharmacology and Physiology 19 (3): 159–67.
human	female and male		homo sapiens	back			27-41	years old	6				29		Mangelsdorf, Susanne, Theognosia Vergou, Wolfram Sterry, Juergen Lademann, and Alexa Patzelt. 2014. “Comparative Study of Hair Follicle Morphology in Eight Mammalian Species and Humans.” Skin Research and Technology 20 (2): 147–54.
human	male and femmale		homo sapiens	back			16-50	years old	23		76.8	1.9416			Lee, Y., and K. Hwang. 2002. “Skin Thickness of Korean Adults.” Surgical and Radiologic Anatomy: SRA 24 (3–4): 183–89.
human	female		homo sapiens	back			20-60	years old	8	12.3	48.4				Ogien, Jonas, Julie Chauvel-Picard, Vincent Bérot, Linda Tognetti, Carmen Orte Cano, Margot Fontaine, Clément Lenoir, et al. 2022. “Three-Dimensional Microscopic Quantification of in Vivo Healthy Epidermis Based on Line-Field Confocal Optical Coherence Tomography (LC-OCT) Assisted by Artificial Intelligence.” In Photonics in Dermatology and Plastic Surgery 2022, edited by Bernard Choi and Haishan…
human	female		homo sapiens	back			33.2	years old	6	11.1667					Schwindt, D. A., K. P. Wilhelm, and H. I. Maibach. 1998. “Water Diffusion Characteristics of Human Stratum Corneum at Different Anatomical Sites in Vivo.” The Journal of Investigative Dermatology 111 (3): 385–89.
human	male		homo sapiens	back			35-54	years old	5					241.7	Xia, Yang, Rachael Moore, Sunghun Cho, and Edward V. Ross. 2010. “Evaluation of the Vacuum-Assisted Handpiece Compared with the Sapphire-Cooled Handpiece of the 800-Nm Diode Laser System for the Use of Hair Removal and Reduction.” Journal of Cosmetic and Laser Therapy: Official Publication of the European Society for Laser Dermatology 12 (6): 264–68.
human	male and femmale		homo sapiens	back					4				12	102	Dhugga, Amrita, Maciej Henneberg, and Jaliya Kumaratilake. 2014. “Variation of Human Hairiness: A Possible Adaptation to Solar Radiation and Melanin.” Anthropological Review 77 (2): 219–32.
human	female and male		homo sapiens	buttock			28.3	years old	36	13.9143					Fine Olivarius, F. de, H. C. Wulf, P. Therkildsen, T. Poulsen, J. Crosby, and M. Norval. 1997. “Urocanic Acid Isomers: Relation to Body Site, Pigmentation, Stratum Corneum Thickness and Photosensitivity.” Archives of Dermatological Research 289 (9): 501–5.
human	female and male		homo sapiens	buttock			20-80	years old	71		68.75				Gambichler, Thilo, Rebecca Matip, Georg Moussa, Peter Altmeyer, and Klaus Hoffmann. 2006. “In Vivo Data of Epidermal Thickness Evaluated by Optical Coherence Tomography: Effects of Age, Gender, Skin Type, and Anatomic Site.” Journal of Dermatological Science 44 (3): 145–52.
human			homo sapiens	buttock	19.5-26.6	BMI	18-66	years old	20	11.7	105				Czekalla, Carolin, Karl Heinz Schönborn, Jürgen Lademann, and Martina C. Meinke. 2019. “Noninvasive Determination of Epidermal and Stratum Corneum Thickness in Vivo Using Two-Photon Microscopy and Optical Coherence Tomography: Impact of Body Area, Age, and Gender.” Skin Pharmacology and Physiology 32 (3): 142–50.
human	female and male		homo sapiens	buttock						13.4	81.65				Lock-Andersen, J., P. Therkildsen, F. de Fine Olivarius, M. Gniadecka, K. Dahlstrøm, T. Poulsen, and H. C. Wulf. 1997. “Epidermal Thickness, Skin Pigmentation and Constitutive Photosensitivity.” Photodermatology, Photoimmunology & Photomedicine 13 (4): 153–58.
human	male and femmale		homo sapiens	buttock			16-50	years old	14		137.7	1.5855			Lee, Y., and K. Hwang. 2002. “Skin Thickness of Korean Adults.” Surgical and Radiologic Anatomy: SRA 24 (3–4): 183–89.
human			homo sapiens	buttock			42.1	years old	7		59.9	1.0187			Hwang, K., D. J. Kim, and I. J. Lee. 2001. “An Anatomic Comparison of the Skin of Five Donor Sites for Dermal Fat Graft.” Annals of Plastic Surgery 46 (3): 327–31.
human			homo sapiens	buttock			27-90	years old	162			1.8			Lasagni, C., and S. Seidenari. 1995. “Echographic Assessment of Age-Dependent Variations of Skin Thickness: A Study on 162 Subjects.” Skin Research and Technology 1 (2): 81–85.
human	male and female		homo sapiens	buttock					45				48.55		Hwang, K., and S. H. Baik. 1997. “Distribution of Hairs and Sweat Glands on the Bodies of Korean Adults: A Morphometric Study.” Acta Anatomica 158 (2): 112–20.
human	female and male		homo sapiens	face			0.5-59	years old	20		85.03				Mogensen, Mette, Hanan A. Morsy, Lars Thrane, and Gregor B. E. Jemec. 2008. “Morphology and Epidermal Thickness of Normal Skin Imaged by Optical Coherence Tomography.” Dermatology (Basel, Switzerland) 217 (1): 14–20.
human			homo sapiens	face							91.31	1.64393			Firooz, A., A. Rajabi-Estarabadi, H. Zartab, N. Pazhohi, F. Fanian, and L. Janani. 2017. “The Influence of Gender and Age on the Thickness and Echo-Density of Skin.” Skin Research and Technology 23 (1): 13–20.
human	female and male		homo sapiens	face			81.6	years old	10		44.2592	1.24989			Chopra, Karan, Daniel Calva, Michael Sosin, Kashyap Komarraju Tadisina, Abhishake Banda, Carla De La Cruz, Muhammad R. Chaudhry, et al. 2015. “A Comprehensive Examination of Topographic Thickness of Skin in the Human Face.” Aesthetic Surgery Journal 35 (8): 1007–13.
human	female and male		homo sapiens	face			41.6	years old	48	26.375		1.70937			Chirikhina, Elena, Andrey Chirikhin, Perry Xiao, Sabina Dewsbury-Ennis, and Francesco Bianconi. 2020. “In Vivo Assessment of Water Content, Trans-Epidermial Water Loss and Thickness in Human Facial Skin.” Applied Sciences (Basel, Switzerland) 10 (17): 6139.
human			homo sapiens	face					27	10.9					Jacobson, Elaine L., Hyuntae Kim, Moonsun Kim, Joshua D. Williams, Donna L. Coyle, W. Russell Coyle, Gary Grove, Ronald L. Rizer, M. Suzanne Stratton, and Myron K. Jacobson. 2007. “A Topical Lipophilic Niacin Derivative Increases NAD, Epidermal Differentiation and Barrier Function in Photodamaged Skin.” Experimental Dermatology 16 (6): 490–99.
human	female and male		homo sapiens	face						6.3	61.4				Robertson, Karen, and Jonathan L. Rees. 2010. “Variation in Epidermal Morphology in Human Skin at Different Body Sites as Measured by Reflectance Confocal Microscopy.” Acta Dermato-Venereologica 90 (4): 368–73.
human	male and femmale		homo sapiens	face	21-25	BMI	27-41	years old	6				291	67	Otberg, Nina, Sora Jung, Heike Richter, Hans Schaefer, Ulrike Blume-Peytavi, and Jürgen Lademann. 2021. “Variations of Hair Follicle Size and Distribution in Different Body Sites.” In Percutaneous Absorption, 97–106. Boca Raton: CRC Press.
human	male and femmale		homo sapiens	face					15				285		Jönsson, Emma H., Johanna Bendas, Kerstin Weidner, Johan Wessberg, Håkan Olausson, Helena Backlund Wasling, and Ilona Croy. 2017. “The Relation between Human Hair Follicle Density and Touch Perception.” Scientific Reports 7 (1): 2499.
human	male		homo sapiens	face	21-24	BMI	25-50	years old	10				211	79	Mangelsdorf, S., N. Otberg, H. I. Maibach, R. Sinkgraven, W. Sterry, and J. Lademann. 2006. “Ethnic Variation in Vellus Hair Follicle Size and Distribution.” Skin Pharmacology and Physiology 19 (3): 159–67.
human	male and femmale		homo sapiens	face			16-50	years old	57		91.9333	0.876233			Lee, Y., and K. Hwang. 2002. “Skin Thickness of Korean Adults.” Surgical and Radiologic Anatomy: SRA 24 (3–4): 183–89.
human	male and femmale		homo sapiens	face					4				290	68	Dhugga, Amrita, Maciej Henneberg, and Jaliya Kumaratilake. 2014. “Variation of Human Hairiness: A Possible Adaptation to Solar Radiation and Melanin.” Anthropological Review 77 (2): 219–32.
human	male and femmale		homo sapiens	breast			23.9	years old	15				28.4		Jönsson, Emma H., Johanna Bendas, Kerstin Weidner, Johan Wessberg, Håkan Olausson, Helena Backlund Wasling, and Ilona Croy. 2017. “The Relation between Human Hair Follicle Density and Touch Perception.” Scientific Reports 7 (1): 2499.
human	female		homo sapiens	breast	< 25	BMI	34	years old	15		76.9	4.7171			Oltulu, Pembe, Bilsev Ince, Naile Kokbudak, Sidika Findik, and Fahriye Kilinc. 2018. “Measurement of Epidermis, Dermis, and Total Skin Thicknesses from Six Different Body Regions with a New Ethical Histometric Technique.” Turkish Journal of Plastic Surgery 26 (2): 56.
human	male		homo sapiens	breast	< 25	BMI	34	years old	15		164.3	5.888			Oltulu, Pembe, Bilsev Ince, Naile Kokbudak, Sidika Findik, and Fahriye Kilinc. 2018. “Measurement of Epidermis, Dermis, and Total Skin Thicknesses from Six Different Body Regions with a New Ethical Histometric Technique.” Turkish Journal of Plastic Surgery 26 (2): 56.
human	male		homo sapiens	breast	21-24	BMI	25-50	years old	10				26.3333	91	Mangelsdorf, S., N. Otberg, H. I. Maibach, R. Sinkgraven, W. Sterry, and J. Lademann. 2006. “Ethnic Variation in Vellus Hair Follicle Size and Distribution.” Skin Pharmacology and Physiology 19 (3): 159–67.
human	male		homo sapiens	breast	21-24	BMI	22-29	years old	7				66		Blume-Peytavi, Ulrike, Lida Massoudy, Alexa Patzelt, Jürgen Lademann, Ekkehart Dietz, Utkur Rasulev, and Natalie Garcia Bartels. 2010. “Follicular and Percutaneous Penetration Pathways of Topically Applied Minoxidil Foam.” European Journal of Pharmaceutics and Biopharmaceutics: Official Journal of Arbeitsgemeinschaft Für Pharmazeutische Verfahrenstechnik e.V 76 (3): 450–53.
human	female and male		homo sapiens	breast			20-70	years old		9.8					Elpelt, Anja, Daniela Ivanov, Anna Nováčková, Andrej Kováčik, Michaela Sochorová, Siavash Saeidpour, Christian Teutloff, et al. 2020. “Investigation of TEMPO Partitioning in Different Skin Models as Measured by EPR Spectroscopy - Insight into the Stratum Corneum.” Journal of Magnetic Resonance (San Diego, Calif.: 1997) 310 (106637): 106637.
human	male and femmale		homo sapiens	breast			16-50	years old	18		98.5	1.3379			Lee, Y., and K. Hwang. 2002. “Skin Thickness of Korean Adults.” Surgical and Radiologic Anatomy: SRA 24 (3–4): 183–89.
human	female		homo sapiens	breast			20-60	years old	8	11.6	42.1				Ogien, Jonas, Julie Chauvel-Picard, Vincent Bérot, Linda Tognetti, Carmen Orte Cano, Margot Fontaine, Clément Lenoir, et al. 2022. “Three-Dimensional Microscopic Quantification of in Vivo Healthy Epidermis Based on Line-Field Confocal Optical Coherence Tomography (LC-OCT) Assisted by Artificial Intelligence.” In Photonics in Dermatology and Plastic Surgery 2022, edited by Bernard Choi and Haishan…
human	female		homo sapiens	breast			27-62	years old		18.2	51.2				Sato, K., K. Sugibayashi, and Y. Morimoto. 1991. “Species Differences in Percutaneous Absorption of Nicorandil.” Journal of Pharmaceutical Sciences 80 (2): 104–7.
human	male and femmale		homo sapiens	breast					4				5.1	201.5	Dhugga, Amrita, Maciej Henneberg, and Jaliya Kumaratilake. 2014. “Variation of Human Hairiness: A Possible Adaptation to Solar Radiation and Melanin.” Anthropological Review 77 (2): 219–32.
human	male and femmale		homo sapiens	ear			16-50	years old	18		67.9	0.645			Lee, Y., and K. Hwang. 2002. “Skin Thickness of Korean Adults.” Surgical and Radiologic Anatomy: SRA 24 (3–4): 183–89.
mice		CBA	mus musculus	ear			1	months old		15.3		0.0538			Bhattacharyya, Tapan K., and J. Regan Thomas. 2004. “Histomorphologic Changes in Aging Skin: Observations in the CBA Mouse Model.” Archives of Facial Plastic Surgery 6 (1): 21–25.
mice		CBA	mus musculus	ear			6	months old		13.3		0.067			Bhattacharyya, Tapan K., and J. Regan Thomas. 2004. “Histomorphologic Changes in Aging Skin: Observations in the CBA Mouse Model.” Archives of Facial Plastic Surgery 6 (1): 21–25.
mice		CBA	mus musculus	ear			27	months old		11.3		0.0565			Bhattacharyya, Tapan K., and J. Regan Thomas. 2004. “Histomorphologic Changes in Aging Skin: Observations in the CBA Mouse Model.” Archives of Facial Plastic Surgery 6 (1): 21–25.
mice		ICR	mus musculus	ear			6	weeks old	30		20.14				Rather, Irfan A., Vivek K. Bajpai, Yun Suk Huh, Young-Kyu Han, Eijaz A. Bhat, Jeongheui Lim, Woon K. Paek, and Yong-Ha Park. 2018. “Probiotic Lactobacillus Sakei proBio-65 Extract Ameliorates the Severity of Imiquimod Induced Psoriasis-like Skin Inflammation in a Mouse Model.” Frontiers in Microbiology 9 (May): 1021.
mice		BLB/cByS	mus musculus	ear						5.56	14.19				Monteiro-Riviere, N. A., D. G. Bristol, T. O. Manning, R. A. Rogers, and J. E. Riviere. 1990. “Interspecies and Interregional Analysis of the Comparative Histologic Thickness and Laser Doppler Blood Flow Measurements at Five Cutaneous Sites in Nine Species.” The Journal of Investigative Dermatology 95 (5): 582–86.
mice		BABL/c	mus musculus	ear	18-22	g	6	weeks old	15		10	0.05			He, Huan, Xiaoxiao Gao, Xiaomin Wang, Xin Li, Xiaoxue Jiang, Zhehui Xie, Ke Ma, Jun Ma, Kazuo Umezawa, and Yuyang Zhang. 2019. “Comparison of Anti-Atopic Dermatitis Activities between DHMEQ and Tacrolimus Ointments in Mouse Model without Stratum Corneum.” International Immunopharmacology 71 (June): 43–51.
mice	male	C57BL/6	mus musculus	ear			6	weeks old				0.03			Ezure, Tomonobu, and Satoshi Amano. 2010. “Increased Subcutaneous Adipose Tissue Impairs Dermal Function in Diet-Induced Obese Mice.” Experimental Dermatology 19 (10): 878–82.
mice		CBA	mus musculus	back			1	months old	6	14		0.151			Bhattacharyya, Tapan K., and J. Regan Thomas. 2004. “Histomorphologic Changes in Aging Skin: Observations in the CBA Mouse Model.” Archives of Facial Plastic Surgery 6 (1): 21–25.
mice		CBA	mus musculus	back			6	months old	6	12		0.1492			Bhattacharyya, Tapan K., and J. Regan Thomas. 2004. “Histomorphologic Changes in Aging Skin: Observations in the CBA Mouse Model.” Archives of Facial Plastic Surgery 6 (1): 21–25.
mice		CBA	mus musculus	back			27	months old	6	8.4		0.152			Bhattacharyya, Tapan K., and J. Regan Thomas. 2004. “Histomorphologic Changes in Aging Skin: Observations in the CBA Mouse Model.” Archives of Facial Plastic Surgery 6 (1): 21–25.
mice		ICR	mus musculus	back			6	weeks old	30		24.3				Rather, Irfan A., Vivek K. Bajpai, Yun Suk Huh, Young-Kyu Han, Eijaz A. Bhat, Jeongheui Lim, Woon K. Paek, and Yong-Ha Park. 2018. “Probiotic Lactobacillus Sakei proBio-65 Extract Ameliorates the Severity of Imiquimod Induced Psoriasis-like Skin Inflammation in a Mouse Model.” Frontiers in Microbiology 9 (May): 1021.
mice			mus musculus	back	20-30	g				8.8	18				Sato, K., K. Sugibayashi, and Y. Morimoto. 1991. “Species Differences in Percutaneous Absorption of Nicorandil.” Journal of Pharmaceutical Sciences 80 (2): 104–7.
mice		C3H/HeN Xlc	mus musculus	back			6	days old					43		Yamada, Yuko, Tatsuyuki Midorikawa, Hajimu Oura, Teruhiko Yoshino, Motoyasu Ohdera, Yoshiaki Kubo, and Seiji Arase. 2008. “Ephrin-A3 Not Only Increases the Density of Hair Follicles but Also Accelerates Anagen Development in Neonatal Mice.” Journal of Dermatological Science 52 (3): 178–85.
mice			mus musculus	back			3	months old	7				73		Cianfarani, Francesca, Silvia Bernardini, Naomi De Luca, Elena Dellambra, Laura Tatangelo, Cecilia Tiveron, Carien M. Niessen, Giovanna Zambruno, Daniele Castiglia, and Teresa Odorisio. 2011. “Impaired Keratinocyte Proliferative and Clonogenic Potential in Transgenic Mice Overexpressing 14-3-3σ in the Epidermis.” The Journal of Investigative Dermatology 131 (9): 1821–29.
mice		C57BL	mus musculus	back					12				90		Niu, Hong, Haichang Li, Ya Guan, Xin Zhou, Zhongguang Li, Serana Li Zhao, Peng Chen, et al. 2022. “Sustained Delivery of rhMG53 Promotes Diabetic Wound Healing and Hair Follicle Development.” Bioactive Materials 18 (December): 104–15.
mice		CFW	mus musculus	back			10-20	months old					658	26	Bronaugh, R. L., R. F. Stewart, and E. R. Congdon. 1982. “Methods for in Vitro Percutaneous Absorption Studies. II. Animal Models for Human Skin.” Toxicology and Applied Pharmacology 62 (3): 481–88.
mice		Hairless NIH	mus musculus	back			10-20	months old					75	46	Bronaugh, R. L., R. F. Stewart, and E. R. Congdon. 1982. “Methods for in Vitro Percutaneous Absorption Studies. II. Animal Models for Human Skin.” Toxicology and Applied Pharmacology 62 (3): 481–88.
mice			mus musculus	back			adult				16				Silver, Rachel, Amy Helms, Wen Fu, Hui Wang, Doina Diaconu, Candace M. Loyd, Andrew M. Rollins, and Nicole L. Ward. 2012. “Using Optical Coherence Tomography for the Longitudinal Non-Invasive Evaluation of Epidermal Thickness in a Murine Model of Chronic Skin Inflammation.” Skin Research and Technology 18 (2): 225–31.
mice		CFW	mus musculus	back			mature							1.53	Aldhalimi, Muhsin A., Najah R. Hadi, and Fadaa A. Ghafil. 2014. “Promotive Effect of Topical Ketoconazole, Minoxidil, and Minoxidil with Tretinoin on Hair Growth in Male Mice.” ISRN Pharmacology 2014 (March): 575423.
rat	female	Albino	rattus norvegicus	back			19	days old	8		54.3	0.1282			Kazanci, A., M. Kurus, and A. Atasever. 2017. “Analyses of Changes on Skin by Aging.” Skin Research and Technology 23 (1): 48–60.
rat	female	Albino	rattus norvegicus	back			21	days old	8		16.9	0.2029			Kazanci, A., M. Kurus, and A. Atasever. 2017. “Analyses of Changes on Skin by Aging.” Skin Research and Technology 23 (1): 48–60.
rat	female	Albino	rattus norvegicus	back			60	days old	8		21.5	0.9971			Kazanci, A., M. Kurus, and A. Atasever. 2017. “Analyses of Changes on Skin by Aging.” Skin Research and Technology 23 (1): 48–60.
rat	female	Albino	rattus norvegicus	back			19	months old	8		28	0.8793			Kazanci, A., M. Kurus, and A. Atasever. 2017. “Analyses of Changes on Skin by Aging.” Skin Research and Technology 23 (1): 48–60.
rat	female	Albino	rattus norvegicus	back	180	g	8	weeks old	14	19.9425			103.14	15.71	Inan Yuksel, Esma, Betul Demir, Demet Cicek, Kazim Sahin, Mehmet Tuzcu, Cemal Orhan, Ilknur Calik, and Fikrettin Sahin. 2022. “Sodium Pentaborate Pentahydrate Promotes Hair Growth through the Wnt/β-Catenin Pathway and Growth Factors.” Journal of Trace Elements in Medicine and Biology: Organ of the Society for Minerals and Trace Elements (GMS) 73 (127007): 127007.
rat	male	Albino	rattus norvegicus	back	150-200	g			6					1.4	Maged, Amr, Azza A. Mahmoud, Salwa Salah, Nehad M. Abd-Elmonsif, and Mahmoud M. Ghorab. 2020. “Spray-Dried Rosuvastatin Nanoparticles for Promoting Hair Growth.” AAPS PharmSciTech 21 (6): 205.
rat		Sprague-Dawley	rattus norvegicus	back			4	weeks old		15.5					Marquet, Fabrice, Marie-Christine Grandclaude, Elisabeth Ferrari, and Catherine Champmartin. 2019. “Capacity of an in Vitro Rat Skin Model to Predict Human Dermal Absorption: Influences of Aging and Anatomical Site.” Toxicology in Vitro: An International Journal Published in Association with BIBRA 61 (104623): 104623.
rat		Sprague-Dawley	rattus norvegicus	back			7	weeks old		28					Marquet, Fabrice, Marie-Christine Grandclaude, Elisabeth Ferrari, and Catherine Champmartin. 2019. “Capacity of an in Vitro Rat Skin Model to Predict Human Dermal Absorption: Influences of Aging and Anatomical Site.” Toxicology in Vitro: An International Journal Published in Association with BIBRA 61 (104623): 104623.
rat		Sprague-Dawley	rattus norvegicus	back			4	months old		22.9					Marquet, Fabrice, Marie-Christine Grandclaude, Elisabeth Ferrari, and Catherine Champmartin. 2019. “Capacity of an in Vitro Rat Skin Model to Predict Human Dermal Absorption: Influences of Aging and Anatomical Site.” Toxicology in Vitro: An International Journal Published in Association with BIBRA 61 (104623): 104623.
rat		Sprague-Dawley	rattus norvegicus	back			8	months old		24					Marquet, Fabrice, Marie-Christine Grandclaude, Elisabeth Ferrari, and Catherine Champmartin. 2019. “Capacity of an in Vitro Rat Skin Model to Predict Human Dermal Absorption: Influences of Aging and Anatomical Site.” Toxicology in Vitro: An International Journal Published in Association with BIBRA 61 (104623): 104623.
rat		Sprague-Dawley	rattus norvegicus	back			12	months old		24					Marquet, Fabrice, Marie-Christine Grandclaude, Elisabeth Ferrari, and Catherine Champmartin. 2019. “Capacity of an in Vitro Rat Skin Model to Predict Human Dermal Absorption: Influences of Aging and Anatomical Site.” Toxicology in Vitro: An International Journal Published in Association with BIBRA 61 (104623): 104623.
rat		Osborne-Mendel	rattus norvegicus	back			10-20	weeks old					289	25	Bronaugh, R. L., R. F. Stewart, and E. R. Congdon. 1982. “Methods for in Vitro Percutaneous Absorption Studies. II. Animal Models for Human Skin.” Toxicology and Applied Pharmacology 62 (3): 481–88.
rat	female	Albino	rattus norvegicus	abdomen			19	days old	8		49.2	0.105			Kazanci, A., M. Kurus, and A. Atasever. 2017. “Analyses of Changes on Skin by Aging.” Skin Research and Technology 23 (1): 48–60.
rat	female	Albino	rattus norvegicus	abdomen			21	days old	8		17.8	0.1418			Kazanci, A., M. Kurus, and A. Atasever. 2017. “Analyses of Changes on Skin by Aging.” Skin Research and Technology 23 (1): 48–60.
rat	female	Albino	rattus norvegicus	abdomen			60	days old	8		18.3	0.5223			Kazanci, A., M. Kurus, and A. Atasever. 2017. “Analyses of Changes on Skin by Aging.” Skin Research and Technology 23 (1): 48–60.
rat	female	Albino	rattus norvegicus	abdomen			19	months old	8		22.5	0.3122			Kazanci, A., M. Kurus, and A. Atasever. 2017. “Analyses of Changes on Skin by Aging.” Skin Research and Technology 23 (1): 48–60.
rat		Sprague-Dawley	rattus norvegicus	abdomen						4.56	11.58				Monteiro-Riviere, N. A., D. G. Bristol, T. O. Manning, R. A. Rogers, and J. E. Riviere. 1990. “Interspecies and Interregional Analysis of the Comparative Histologic Thickness and Laser Doppler Blood Flow Measurements at Five Cutaneous Sites in Nine Species.” The Journal of Investigative Dermatology 95 (5): 582–86.
rat		hairless WBN/kob	rattus norvegicus	abdomen	150-200	g			6	15.4	23.8				Sato, K., K. Sugibayashi, and Y. Morimoto. 1991. “Species Differences in Percutaneous Absorption of Nicorandil.” Journal of Pharmaceutical Sciences 80 (2): 104–7.
rat		Wister	rattus norvegicus	abdomen			1	years old	3	7.2	9.9		6408.3	89.3	Stahl, J., F. Niedorf, and M. Kietzmann. 2009. “Characterisation of Epidermal Lipid Composition and Skin Morphology of Animal Skin Ex Vivo.” European Journal of Pharmaceutics and Biopharmaceutics: Official Journal of Arbeitsgemeinschaft Für Pharmazeutische Verfahrenstechnik e.V 72 (2): 310–16.
pig		Yorkshire	sus domesticus	back	54	kg	3-4	months old	6	16.6667	62	1.48333	24.5		Turner, Neill J., Dominic Pezzone, and Stephen F. Badylak. 2015. “Regional Variations in the Histology of Porcine Skin.” Tissue Engineering. Part C, Methods 21 (4): 373–84.
pig		German Landrace	sus domesticus	back	25-30	kg	10-11	weeks old	8	9.8	62.7	1.62	49.4		Khiao In, Maneenooch, Kenneth C. Richardson, Anna Loewa, Sarah Hedtrich, Sabine Kaessmeyer, and Johanna Plendl. 2019. “Histological and Functional Comparisons of Four Anatomical Regions of Porcine Skin with Human Abdominal Skin.” Anatomia, Histologia, Embryologia 48 (3): 207–17.
pig		Gottingen minipig	sus domesticus	back			12	weeks old	20	22.5	35.75	1.129			Gauthier, Béatrice E., Laure Penard, Nicole F. Bordier, Jean-Paul J. Briffaux, and Bernard M. Ruty. 2018. “Specificities of the Skin Morphology in Juvenile Minipigs.” Toxicologic Pathology 46 (7): 821–34.
pig			sus domesticus	back	2-6	kg	4-35	days old		17.5	51.2				Sato, K., K. Sugibayashi, and Y. Morimoto. 1991. “Species Differences in Percutaneous Absorption of Nicorandil.” Journal of Pharmaceutical Sciences 80 (2): 104–7.
pig		Yorkshre piglet	sus domesticus	back			30	days old	3				45	36.8	Jiang, Yao, Quan Zou, Bo Liu, Shujuan Li, Yi Wang, Tianlong Liu, and Xiangdong Ding. 2021. “Atlas of Prenatal Hair Follicle Morphogenesis Using the Pig as a Model System.” Frontiers in Cell and Developmental Biology 9 (October): 721979.
pig		Sus scrofa	sus domesticus	back			1	years old	20				754	76.91	Ferry, L. L., G. Argentieri, and D. H. Lochner. 1995. “The Comparative Histology of Porcine and Guinea Pig Skin with Respect to Iontophoretic Drug Delivery.” Pharmaceutica Acta Helvetiae 70 (1): 43–56.
pig			sus domesticus	back			3-6	months old					11	177	Bronaugh, R. L., R. F. Stewart, and E. R. Congdon. 1982. “Methods for in Vitro Percutaneous Absorption Studies. II. Animal Models for Human Skin.” Toxicology and Applied Pharmacology 62 (3): 481–88.
pig		Local breed	sus domesticus	ear			6	months old	6	21	72	1.86	20	201	Jacobi, Ute, Marco Kaiser, Rani Toll, Susanne Mangelsdorf, Heike Audring, Nina Otberg, Wolfram Sterry, and Juergen Lademann. 2007. “Porcine Ear Skin: An in Vitro Model for Human Skin.” Skin Research and Technology: Official Journal of International Society for Bioengineering and the Skin 13 (1): 19–24.
pig		Local breed	sus domesticus	ear			6	months old	10				11	113	Zambrano, Alexandra, Anna Lena Klein, and Alexa Patzelt. 2021. “Analysis of the Morphometric Parameters of Pig Ear Hair Follicles.” Skin Research and Technology 27 (5): 730–38.
pig		German Landrace	sus domesticus	ear					6				22		Mangelsdorf, Susanne, Theognosia Vergou, Wolfram Sterry, Juergen Lademann, and Alexa Patzelt. 2014. “Comparative Study of Hair Follicle Morphology in Eight Mammalian Species and Humans.” Skin Research and Technology 20 (2): 147–54.
pig		Yorkshire	sus domesticus	ear	54	kg	3-4	months old	6	18.3	74	0.8	41.7		Turner, Neill J., Dominic Pezzone, and Stephen F. Badylak. 2015. “Regional Variations in the Histology of Porcine Skin.” Tissue Engineering. Part C, Methods 21 (4): 373–84.
pig		Yorkshire	sus domesticus	ear						9.88	51.43				Monteiro-Riviere, N. A., D. G. Bristol, T. O. Manning, R. A. Rogers, and J. E. Riviere. 1990. “Interspecies and Interregional Analysis of the Comparative Histologic Thickness and Laser Doppler Blood Flow Measurements at Five Cutaneous Sites in Nine Species.” The Journal of Investigative Dermatology 95 (5): 582–86.
pig		Gottingen minipig	sus domesticus	ear			12	weeks old	20	34.5	35.5	1.2675			Gauthier, Béatrice E., Laure Penard, Nicole F. Bordier, Jean-Paul J. Briffaux, and Bernard M. Ruty. 2018. “Specificities of the Skin Morphology in Juvenile Minipigs.” Toxicologic Pathology 46 (7): 821–34.
pig		Yorkshire piglet	sus domesticus	ear			30	days old	3					41	Jiang, Yao, Quan Zou, Bo Liu, Shujuan Li, Yi Wang, Tianlong Liu, and Xiangdong Ding. 2021. “Atlas of Prenatal Hair Follicle Morphogenesis Using the Pig as a Model System.” Frontiers in Cell and Developmental Biology 9 (October): 721979.
pig			sus domesticus	ear										109.091	Franzen, Lutz, Christiane Mathes, Steffi Hansen, and Maike Windbergs. 2013. “Advanced Chemical Imaging and Comparison of Human and Porcine Hair Follicles for Drug Delivery by Confocal Raman Microscopy.” Journal of Biomedical Optics 18 (6): 061210.
pig		Yorkshire	sus domesticus	abnomen	54	kg	3-4	months old	6	19.9	74.3333	1.03	7.13333		Turner, Neill J., Dominic Pezzone, and Stephen F. Badylak. 2015. “Regional Variations in the Histology of Porcine Skin.” Tissue Engineering. Part C, Methods 21 (4): 373–84.
pig		Yorkshire	sus domesticus	abdomen						14.9	46.76				Monteiro-Riviere, N. A., D. G. Bristol, T. O. Manning, R. A. Rogers, and J. E. Riviere. 1990. “Interspecies and Interregional Analysis of the Comparative Histologic Thickness and Laser Doppler Blood Flow Measurements at Five Cutaneous Sites in Nine Species.” The Journal of Investigative Dermatology 95 (5): 582–86.
pig		German Landrace	sus domesticus	abnomen	25-30	kg	10-11	weeks old	8	7.8	53.4	1.167	12.9		Khiao In, Maneenooch, Kenneth C. Richardson, Anna Loewa, Sarah Hedtrich, Sabine Kaessmeyer, and Johanna Plendl. 2019. “Histological and Functional Comparisons of Four Anatomical Regions of Porcine Skin with Human Abdominal Skin.” Anatomia, Histologia, Embryologia 48 (3): 207–17.
pig		Crossbred	sus domesticus	abnomen			5	months old	3	14.6	34.4		52.2	97.9	Stahl, J., F. Niedorf, and M. Kietzmann. 2009. “Characterisation of Epidermal Lipid Composition and Skin Morphology of Animal Skin Ex Vivo.” European Journal of Pharmaceutics and Biopharmaceutics: Official Journal of Arbeitsgemeinschaft Für Pharmazeutische Verfahrenstechnik e.V 72 (2): 310–16.
pig		Yoirshire	sus domesticus	abdomen									2	272.15	Nastiti, Christofori M. R. R., Yousuf Mohammed, Krishna C. Telaprolu, Xiaowen Liang, Jeffrey E. Grice, Michael S. Roberts, and Heather A. E. Benson. 2019. “Evaluation of Quantum Dot Skin Penetration in Porcine Skin: Effect of Age and Anatomical Site of Topical Application.” Skin Pharmacology and Physiology 32 (4): 182–91.
pig		Yorkshire	sus domesticus	leg	54	kg	3-4	months old	6	22.65	88.5	1.46	30.7		Turner, Neill J., Dominic Pezzone, and Stephen F. Badylak. 2015. “Regional Variations in the Histology of Porcine Skin.” Tissue Engineering. Part C, Methods 21 (4): 373–84.
pig		Gottingen minipig	sus domesticus	leg			12	weeks old	20	27.5	31	1.2305			Gauthier, Béatrice E., Laure Penard, Nicole F. Bordier, Jean-Paul J. Briffaux, and Bernard M. Ruty. 2018. “Specificities of the Skin Morphology in Juvenile Minipigs.” Toxicologic Pathology 46 (7): 821–34.
pig		Yorkshire	sus domesticus	leg	36.8	kg			12		87.5	1.41			Sanders, J. E., and B. S. Goldstein. 2001. “Collagen Fibril Diameters Increase and Fibril Densities Decrease in Skin Subjected to Repetitive Compressive and Shear Stresses.” Journal of Biomechanics 34 (12): 1581–87.
pig		Yorkshre piglet	sus domesticus	leg			30	days old	3				24	34.78	Jiang, Yao, Quan Zou, Bo Liu, Shujuan Li, Yi Wang, Tianlong Liu, and Xiangdong Ding. 2021. “Atlas of Prenatal Hair Follicle Morphogenesis Using the Pig as a Model System.” Frontiers in Cell and Developmental Biology 9 (October): 721979.
pig			sus domesticus	leg											Turner, Neill J., Dominic Pezzone, and Stephen F. Badylak. 2015. “Regional Variations in the Histology of Porcine Skin.” Tissue Engineering. Part C, Methods 21 (4): 373–84.
rabbit	male and female	Rex	oryctolagus cuniculus	back	1.949	kg			30				13000		Li, Shu, Gongyan Liu, Lei Liu, and Fuchang Li. 2022. “Methionine Can Subside Hair Follicle Development Prejudice of Heat-Stressed Rex Rabbits.” FASEB Journal: Official Publication of the Federation of American Societies for Experimental Biology 36 (8): e22464.
rabbit		Rex	oryctolagus cuniculus	back	1.96	kg			8				17000		Yue, Zhengkai, Chenyang Li, Yongxu Liu, Mengqi Liu, Man Zhao, Fuchang Li, and Lei Liu. 2022. “Vitamin A Alleviates Heat Stress-Induced Damage to Hair Follicle Development in Rex Rabbits.” Journal of the Science of Food and Agriculture 102 (6): 2291–99.
rabbit		Rex	oryctolagus cuniculus	back	1.96	kg			8				17000		Sun, Haitao, Yin Zhang, Liya Bai, Yuding Wang, Liping Yang, Wenzheng Su, and Shuxia Gao. 2019. “Heat Stress Decreased Hair Follicle Population in Rex Rabbits.” Journal of Animal Physiology and Animal Nutrition 103 (2): 501–8.
rabbit	male and female	New Zealand	oryctolagus cuniculus	back	3.6	kg				22.8	184.6				Anis, Anis, Ahmed Sharshar, Saber El Hanbally, and Awad A. Shehata. 2022. “Histopathological Evaluation of the Healing Process of Standardized Skin Burns in Rabbits: Assessment of a Natural Product with Honey and Essential Oils.” Journal of Clinical Medicine 11 (21): 6417.
rabbit	male and female	New zeland	oryctolagus cuniculus	back					20		12.81	1.6246			Yagci, Artay, Berrin Zik, Cevdet Uguz, and Korhan Altundas. 2006. “Histology and Morphometry of White NewZealand Rabbit Skin.” The Indian Veterinary Journal 83 (8): 876–80.
rabbit		New zeland	oryctolagus cuniculus	back						6.56	10.85				Monteiro-Riviere, N. A., D. G. Bristol, T. O. Manning, R. A. Rogers, and J. E. Riviere. 1990. “Interspecies and Interregional Analysis of the Comparative Histologic Thickness and Laser Doppler Blood Flow Measurements at Five Cutaneous Sites in Nine Species.” The Journal of Investigative Dermatology 95 (5): 582–86.
rabbit	male and female	Agngora	oryctolagus cuniculus	back					20	11.7	20.6	2.174	8210		Oznurlu, Yasemin, Ilhami Celik, Emrah Sur, Tugba Telatar, and Haluk Ozparlak. 2009. “Comparative Skin Histology White New Zealand Angora Rabbits: Histometrical Immunohistochemical Evaluations.” Journal of Animal and Veterinary Advances: JAVA 8 (9): 1694–1701.
rabbit	male and female	New zeland	oryctolagus cuniculus	back					20	9.5	19.4	1.7193	4130		Oznurlu, Yasemin, Ilhami Celik, Emrah Sur, Tugba Telatar, and Haluk Ozparlak. 2009. “Comparative Skin Histology White New Zealand Angora Rabbits: Histometrical Immunohistochemical Evaluations.” Journal of Animal and Veterinary Advances: JAVA 8 (9): 1694–1701.

## Sheet: Lipid_data
Specimen	Skin layers	Lipid [%]												Reference
		polar lipids	chlesteril sulfate	free sterols	free fatty acids	trigly cerides	non polar	glycolipids-1	glycolipids-2	ceramides	ceramids/neutral lipids
human	stratum corneum	2.3	3.4	18.4	15.6	11.2	19.4	2.7	2.7	7.1	7.1			Elias, P. M., S. Grayson, M. A. Lampe, M. L. Williams, and B. E. Brown. 1983. “The Intercorneocyte Space.” In Stratum Corneum, 53–67. Berlin, Heidelberg: Springer Berlin Heidelberg.
		polar lipids	chlesteril sulfate	free sterols	free fatty acids	trigly cerides	non polar	glycolipids-1	glycolipids-2	ceramides	ceramids/neutral lipids
human	stratum corneum	3.3	2.7	17.3	19.7	13.5	15.9	4.8	1.9	15.5	4.4			Elias, P. M., S. Grayson, M. A. Lampe, M. L. Williams, and B. E. Brown. 1983. “The Intercorneocyte Space.” In Stratum Corneum, 53–67. Berlin, Heidelberg: Springer Berlin Heidelberg.
		phospholipids	neutral lipids	sphingolipids
human	stratum corneum	10.9504	79.3388	9.71074										Elias, P. M., E. R. Cooper, A. Korc, and B. E. Brown. 1981. “Percutaneous Transport in Relation to Stratum Corneum Structure and Lipid Composition.” The Journal of Investigative Dermatology 76 (4): 297–301.
		polar lipids	chlesterol sulfate	free sterols	free fatty acids	triglycerides	sterol/wax esters	squalence	n-alkanes	glycosphingolipids I	glycosphingolipids II	ceramids/neutral lipids	ceramids II
human	stratum corneum	4.9	1.5	14	19.3	25.2	6.1	6.5	3.7	0.7	1.9	3.9	11.6	Lampe, M. A., A. L. Burlingame, J. Whitney, M. L. Williams, B. E. Brown, E. Roitman, and P. M. Elias. 1983. “Human Stratum Corneum Lipids: Characterization and Regional Variations.” The Journal of Lipid Research 24 (2): 120–30.
		polar lipids	chlesterol sulfate	free sterols	free fatty acids	triglycerides	sterol/wax esters	squalence	n-alkanes	glycosphingolipids I	glycosphingolipids II	ceramids/neutral lipids	ceramids II
human	stratum corneum	3.3	2.7	17.3	19.7	13.5	6.2	6.9	2.8	1.9	4.8	4.4	15.5	Lampe, M. A., A. L. Burlingame, J. Whitney, M. L. Williams, B. E. Brown, E. Roitman, and P. M. Elias. 1983. “Human Stratum Corneum Lipids: Characterization and Regional Variations.” The Journal of Lipid Research 24 (2): 120–30.
		Cholesteryl esters	free fatty acids	cholesterol	ceramids
human	stratum corneum	18	11	24	47									Lampe, M. A., A. L. Burlingame, J. Whitney, M. L. Williams, B. E. Brown, E. Roitman, and P. M. Elias. 1983. “Human Stratum Corneum Lipids: Characterization and Regional Variations.” The Journal of Lipid Research 24 (2): 120–30.
		Chlestreol sulfate	ceramides	free fatty acids	cholestrerol	triglycerides	cholesterol esters
human	stratum corneum	7.6	25.2	23.8	17.3	7.7	18.4							Vičanová, Jana, Arij M. Weerheim, Maria Ponec, Steven T. Boyce, M. Dana Harriger, and Joke A. Bouwstra. 1998. “Stratum Corneum Lipid Composition and Structure in Cultured Skin Substitutes Is Restored to Normal after Grafting onto Athymic Mice.” The Journal of Investigative Dermatology. Symposium Proceedings / the Society for Investigative Dermatology, Inc. [and] European Society for Dermatologica…
		free fatty acids	ceramides	cholesterol	cholesterol sulfatre	others
human	stratum corneum	21	51	6.6	1.6	19.8								Pappinen, Sari, Martin Hermansson, Judith Kuntsche, Pentti Somerharju, Philip Wertz, Arto Urtti, and Marjukka Suhonen. 2008. “Comparison of Rat Epidermal Keratinocyte Organotypic Culture (ROC) with Intact Human Skin: Lipid Composition and Thermal Phase Behavior of the Stratum Corneum.” Biochimica et Biophysica Acta 1778 (4): 824–34.
		sterols	free fatty acids	triglycerides	wax diesters	steryl esters and wax monoesters
mouse	stratum corneum	5.1	1	40.6	35.3	18.2								Ranasinghe, A. W., P. W. Wertz, D. T. Downing, and I. C. Mackenzie. 1986. “Lipid Composition of Cohesive and Desquamated Corneocytes from Mouse Ear Skin.” The Journal of Investigative Dermatology 86 (2): 187–90.
		Cholestreol sulfate	ceramides	free fatty acids	cholestrerol	triglycerides	cholesterol esters
mouse	stratum corneum	4.5	22.8	20.3	12.7	8.8	30.9							Vičanová, Jana, Arij M. Weerheim, Maria Ponec, Steven T. Boyce, M. Dana Harriger, and Joke A. Bouwstra. 1998. “Stratum Corneum Lipid Composition and Structure in Cultured Skin Substitutes Is Restored to Normal after Grafting onto Athymic Mice.” The Journal of Investigative Dermatology. Symposium Proceedings / the Society for Investigative Dermatology, Inc. [and] European Society for Dermatologica…
		hydrocarbon	sterol esters	triglycerides	free fatty acids	free sterols	others	ceramides	glycosphingolipids	phospholipids
mouse	stratum corneum	2	18	13	20	17	7	18	4	2				Bibel, D. J., S. J. Miller, B. E. Brown, B. B. Pandey, P. M. Elias, H. R. Shinefield, and R. Aly. 1989. “Antimicrobial Activity of Stratum Corneum Lipids from Normal and Essential Fatty Acid-Deficient Mice.” The Journal of Investigative Dermatology 92 (4): 632–38.
		ceramides	free fatty acids	cholesterol	tryglycerides	chlesterol ester
pig	stratum corneum	43.36	22.51	31.54	1.05	1.54								Nicoli, S., C. Padula, V. Aversa, B. Vietti, P. W. Wertz, A. Millet, F. Falson, P. Govoni, and P. Santi. 2008. “Characterization of Rabbit Ear Skin as a Skin Model for in Vitro Transdermal Permeation Experiments: Histology, Lipid Composition and Permeability.” Skin Pharmacology and Physiology 21 (4): 218–26.
		ceramid	cholesterol	free fatty acid	triacyl glycerol	chlesteryl ester	other
pig	stratum corneum	52.4	20.5	22	1.9	1.4	1.8							Gray, G. M., R. J. White, R. H. Williams, and H. J. Yardley. 1982. “Lipid Composition of the Superficial Stratum Corneum Cells of Pig Epidermis.” The British Journal of Dermatology 106 (1): 59–63.
		ceramides	free fatty acids	cholesterol	tryglycerides	chlesterol ester
rabbit	stratum corneum	34.69	16.32	11.38	5.09	32.48								Nicoli, S., C. Padula, V. Aversa, B. Vietti, P. W. Wertz, A. Millet, F. Falson, P. Govoni, and P. Santi. 2008. “Characterization of Rabbit Ear Skin as a Skin Model for in Vitro Transdermal Permeation Experiments: Histology, Lipid Composition and Permeability.” Skin Pharmacology and Physiology 21 (4): 218–26.
